# Supplementary material for: Bi/CeO2–Decorated CuS Electrocatalysts for CO2-to-Formate Conversion
Source: Molecules. 2024 Jun 21;29(13):2948. doi: 10.3390/molecules29132948 (PMC11243283; doi:10.3390/molecules29132948)
Supplement: Supplementary file 1 [file molecules-29-02948-s001.zip]

Archive with 1 entries (1 files):
- molecules-2998876-supplementary.pdf
